# Supplementary material for: Βotanical Origin Confirmation and Adulteration Testing of Monofloral Honey Using ATR-FTIR Spectroscopy in Combination with Pattern Recognition and Dimension Reduction Techniques
Source: Foods. 2026 Apr 29;15(9):1544. doi: 10.3390/foods15091544 (PMC13163368; doi:10.3390/foods15091544)
Supplement: Supplementary file 1 [file foods-15-01544-s001.zip]

Archive with 1 entries (1 files):
- foods-4256891-supplementary.pdf
